# Supplementary material for: Sexually selected lip colour indicates male group-holding status in the mating season in a multi-level primate society
Source: R Soc Open Sci. 2015 Dec 16;2(12):150490. doi: 10.1098/rsos.150490 (PMC4807456; doi:10.1098/rsos.150490)
Supplement: File 1: Supplementary material - Data [file rsos150490supp1.xlsx]

## Sheet: Raw data (photos)
SORT_ID	IND_ID	FilePath	Mating season (MS)	Age	Status	Adult females	Unit	Date	Time	a (red+ve to green -ve)	Excluded from analysis	Reason for exclusion
1	1	AMU\+Î-úMili\IMG_0412.JPG'	Non	juv	AMU		Mili	83 days, 21:01:08	09:56:23	14.943	0
2	1	AMU\+Î-úMili\IMG_2674.JPG'	Non	juv	AMU		Mili	83 days, 21:01:23	16:07:43	16.7939	0
3	1	'AMU\+Î-úMili\IMG_6451.JPG'	Non	juv	AMU		Mili	83 days, 21:04:08	13:06:21	15.9842	0
4	1	'AMU\+Î-úMili\IMG_6598-24.jpg'	MS	juv	AMU		Mili	83 days, 21:08:14	16:53:52	9.07451	0
5	1	'AMU\+Î-úMili\IMG_6606-25.jpg'	MS	juv	AMU		Mili	83 days, 21:08:14	16:54:32	10.2777	1	Close proximity to 6606-25
6	1	'AMU\+Î-úMili\IMG_6623-26.jpg'	MS	juv	AMU		Mili	83 days, 21:08:14	16:56:32	7.80774	1	Close proximity to 6606-25
7	1	'AMU\+Î-úMili\_MG_8474-13.jpg'	Non	juv	AMU		Mili	83 days, 21:06:13	09:29:13	14.3736	0
8	2	AMU\+Ô-÷Rouliu\IMG_1680.JPG'	Non	SAM	AMU		Rouliu	83 days, 21:01:19	09:56:21	16.0231	0
9	2	'AMU\+Ô-÷Rouliu\IMG_5648.JPG'	Non	SAM	AMU		Rouliu	83 days, 21:04:05	13:41:57	14.7301	0
10	2	'AMU\+Ô-÷Rouliu\IMG_5697.JPG'	Non	SAM	AMU		Rouliu	83 days, 21:04:05	14:05:31	15.2771	0
11	2	'AMU\+Ô-÷Rouliu\IMG_6344.JPG'	Non	SAM	AMU		Rouliu	83 days, 20:12:08	16:16:57	19.3824	0
12	2	'AMU\+Ô-÷Rouliu\IMG_6352.JPG'	Non	SAM	AMU		Rouliu	83 days, 20:12:08	16:17:41	18.1309	1	Close proximity to 6352
13	2	'AMU\+Ô-÷Rouliu\IMG_6475.JPG'	MS	SAM	AMU		Rouliu	83 days, 20:09:06	16:07:58	9.63931	0
14	2	'AMU\+Ô-÷Rouliu\IMG_8905.JPG'	Non	SAM	AMU		Rouliu	83 days, 20:11:07	13:41:29	17.61	0
15	3	AMU\+ã+½Huangmao\IMG_0226.JPG'	Non	SAM	AMU		Huangmao	83 days, 20:11:13	10:24:43	22.7141	0
16	3	'AMU\+ã+½Huangmao\IMG_0392.JPG'	Non	AM	AMU		Huangmao	83 days, 21:01:08	09:52:57	16.4627	0
17	3	'AMU\+ã+½Huangmao\IMG_0570.JPG'	Non	AM	AMU		Huangmao	83 days, 21:01:08	10:23:55	24.205	0
18	3	'AMU\+ã+½Huangmao\IMG_5989.JPG'	Non	AM	AMU		Huangmao	83 days, 21:02:26	10:58:23	32.8894	1	Tricky lighting
19	3	'AMU\+ã+½Huangmao\IMG_6117.JPG'	Non	SAM	AMU		Huangmao	83 days, 20:12:07	16:15:35	13.4928	0
20	3	AMU\+ã+½Huangmao\IMG_6396.JPG'	Non	SAM	AMU		Huangmao	83 days, 20:12:08	16:26:45	17.8526	0
21	3	'AMU\+ã+½Huangmao\IMG_6418.JPG'	Non	SAM	AMU		Huangmao	83 days, 20:12:08	16:35:40	20.0514	0
22	3	'AMU\+ã+½Huangmao\IMG_7304-32.jpg'	MS	AM	AMU		Huangmao	83 days, 21:08:26	12:43:16	15.8632	0
23	3	'AMU\+ã+½Huangmao\IMG_7831.JPG'	Non	SAM	AMU		Huangmao	83 days, 20:11:04	09:02:25	16.0725	0
24	3	'AMU\+ã+½Huangmao\IMG_9068.JPG'	Non	SAM	AMU		Huangmao	83 days, 20:11:08	10:45:12	15.0313	0
25	3	'AMU\+ã+½Huangmao\IMG_9078.JPG'	Non	SAM	AMU		Huangmao	83 days, 20:11:08	10:45:37	15.6971	1	Close proximity to 9068
26	4	AMU\-Ð¦¢Liechun\IMG_6143.JPG'	Non	juv	AMU		Liechun	83 days, 21:04:07	15:44:35	14.8379	0
27	4	'AMU\-Ð¦¢Liechun\IMG_6849-28.jpg'	MS	juv	AMU		Liechun	83 days, 21:08:20	09:37:04	13.0081	0
28	5	AMU\-Ð¦ÃLiebi\IMG_0304.JPG'	Non	AM	AMU		Liebi	83 days, 21:01:08	09:39:07	17.2575	0
29	5	'AMU\-Ð¦ÃLiebi\IMG_2690.JPG'	Non	AM	AMU		Liebi	83 days, 21:01:23	16:20:17	21.5605	0
30	5	'AMU\-Ð¦ÃLiebi\IMG_3490.JPG'	Non	AM	AMU		Liebi	83 days, 21:03:29	11:25:59	16.4978	0
31	5	'AMU\-Ð¦ÃLiebi\IMG_4334.JPG'	Non	AM	AMU		Liebi	83 days, 21:01:30	11:45:31	33.1299	1	Tricky lighting
32	5	'AMU\-Ð¦ÃLiebi\IMG_5670.JPG'	Non	AM	AMU		Liebi	83 days, 21:04:05	13:53:27	21.6296	0
33	5	'AMU\-Ð¦ÃLiebi\IMG_6357.JPG'	Non	SAM	AMU		Liebi	83 days, 20:12:08	16:17:59	17.3285	0
34	5	'AMU\-Ð¦ÃLiebi\IMG_6629.JPG'	Non	AM	AMU		Liebi	83 days, 21:04:08	16:20:52	21.6418	0
35	5	'AMU\-Ð¦ÃLiebi\IMG_6905-30.jpg'	MS	AM	AMU		Liebi	83 days, 21:08:20	12:03:43	15.8256	0
36	5	'AMU\-Ð¦ÃLiebi\IMG_7923-4.jpg'	Non	AM	AMU		Liebi	83 days, 21:04:23	16:29:46	19.472	0
37	5	'AMU\-Ð¦ÃLiebi\IMG_7929.JPG'	Non	SAM	AMU		Liebi	83 days, 20:11:04	10:52:15	22.56	0
38	5	'AMU\-Ð¦ÃLiebi\IMG_9584.JPG'	MS	SAM	AMU		Liebi	83 days, 20:09:20	16:20:18	15.183	0
39	6	AMU\¦ýÁÒHongdian\IMG_0337.JPG'	Non	SAM	AMU		Hongdian	83 days, 21:01:08	09:45:03	15.7606	0
40	6	'AMU\¦ýÁÒHongdian\IMG_1090.JPG'	Non	SAM	AMU		Hongdian	83 days, 20:11:14	17:35:06	9.39989	1	Tricky lighting
41	6	'AMU\¦ýÁÒHongdian\IMG_3711.JPG'	Non	SAM	AMU		Hongdian	83 days, 20:11:23	09:59:34	25.9927	0
42	6	'AMU\¦ýÁÒHongdian\IMG_6486.JPG'	MS	SAM	AMU		Hongdian	83 days, 20:09:06	16:10:13	11.0628	0
43	6	'AMU\¦ýÁÒHongdian\IMG_8412.JPG'	MS	SAM	AMU		Hongdian	83 days, 20:09:17	14:39:41	14.2143	0
44	6	'AMU\¦ýÁÒHongdian\IMG_8415.JPG'	MS	SAM	AMU		Hongdian	83 days, 20:09:17	14:39:43	13.7694	1	Close proximity to 8412
45	6	'AMU\¦ýÁÒHongdian\_MG_8108-12.jpg'	Non	SAM	AMU		Hongdian	83 days, 21:06:06	17:04:55	14.9902	0
46	7	AMU\ã½¦+Pianguan\IMG_3754.JPG'	Non	AM	AMU		Pianguan	83 days, 21:01:26	11:17:28	29.1195	0
47	7	'AMU\ã½¦+Pianguan\IMG_5164.JPG'	Non	AM	AMU		Pianguan	83 days, 21:04:03	10:28:53	29.0152	0
48	7	'AMU\ã½¦+Pianguan\IMG_5836.JPG'	Non	AM	AMU		Pianguan	83 days, 21:04:05	15:52:42	27.8686	0
49	7	'AMU\ã½¦+Pianguan\IMG_6576-22.jpg'	MS	AM	AMU		Pianguan	83 days, 21:08:14	16:44:13	22.0216	0
50	7	'AMU\ã½¦+Pianguan\IMG_9665.JPG'	Non	AM	AMU		Pianguan	83 days, 21:01:03	09:42:16	22.5897	0
51	8	Breeding Males\+¿¦¢Huachun\IMG_0834.JPG'	Non	AM	OMU	2	Huachun	83 days, 20:11:14	16:33:05	19.6756	0
52	8	'Breeding Males\+¿¦¢Huachun\IMG_1201.JPG'	MS	AM	OMU	2	Huachun	83 days, 20:09:26	09:12:36	19.3575	0
53	8	'Breeding Males\+¿¦¢Huachun\IMG_3838.JPG'	MS	AM	OMU	2	Huachun	83 days, 20:10:08	16:12:43	14.7975	0
54	8	'Breeding Males\+¿¦¢Huachun\IMG_4400.JPG'	MS	AM	OMU	2	Huachun	83 days, 20:10:14	11:49:12	19.6725	0
55	8	'Breeding Males\+¿¦¢Huachun\IMG_4454.JPG'	Non	AM	OMU	2	Huachun	83 days, 21:04:01	17:03:52	21.357	0
56	8	'Breeding Males\+¿¦¢Huachun\IMG_5702.JPG'	Non	AM	OMU	2	Huachun	83 days, 20:12:06	16:15:22	13.4541	0
57	8	'Breeding Males\+¿¦¢Huachun\IMG_5712.JPG'	Non	AM	OMU	2	Huachun	83 days, 20:12:06	16:16:02	14.1032	1	Close proximity to 5702
58	8	'Breeding Males\+¿¦¢Huachun\IMG_5839.JPG'	Non	AM	OMU	2	Huachun	83 days, 20:12:06	16:43:23	15.5737	0
59	8	'Breeding Males\+¿¦¢Huachun\IMG_5882.JPG'	Non	AM	OMU	2	Huachun	83 days, 21:02:24	16:30:33	24.2296	0
60	8	'Breeding Males\+¿¦¢Huachun\IMG_7768.JPG'	MS	AM	OMU	2	Huachun	83 days, 20:09:13	15:09:15	18.0151	0
61	8	'Breeding Males\+¿¦¢Huachun\IMG_7803.JPG'	Non	AM	OMU	2	Huachun	83 days, 20:12:15	15:45:29	15.4033	0
62	8	'Breeding Males\+¿¦¢Huachun\IMG_8318.JPG'	MS	AM	OMU	2	Huachun	83 days, 20:09:15	12:00:43	21.6721	0
63	8	'Breeding Males\+¿¦¢Huachun\IMG_8350.JPG'	MS	AM	OMU	2	Huachun	83 days, 20:09:15	16:14:46	20.4603	0
64	9	Breeding Males\-¬¦¤¦·Lianheguo\IMG_0053.JPG'	Non	AM	OMU	2	Lianheguo	83 days, 20:11:12	16:05:37	13.4719	0
65	9	'Breeding Males\-¬¦¤¦·Lianheguo\IMG_0066.JPG'	Non	AM	OMU	2	Lianheguo	83 days, 20:11:12	16:05:43	13.4308	1	Close proximity to 0053
66	9	'Breeding Males\-¬¦¤¦·Lianheguo\IMG_4310.jpg'	Non	AM	OMU	2	Lianheguo	83 days, 21:04:01	16:23:52	20.1851	0
67	9	'Breeding Males\-¬¦¤¦·Lianheguo\IMG_5731.JPG'	Non	AM	OMU	2	Lianheguo	83 days, 20:12:06	16:19:09	19.4227	0
68	9	'Breeding Males\-¬¦¤¦·Lianheguo\IMG_5733.JPG'	Non	AM	OMU	2	Lianheguo	83 days, 20:12:06	16:19:22	17.966	1	Close proximity to 5733
69	9	'Breeding Males\-¬¦¤¦·Lianheguo\IMG_6088.JPG'	Non	AM	OMU	2	Lianheguo	83 days, 20:12:07	16:04:53	14.0951	0
70	9	'Breeding Males\-¬¦¤¦·Lianheguo\IMG_6097.JPG'	Non	AM	OMU	2	Lianheguo	83 days, 20:12:07	16:05:35	16.0803	1	Close proximity to 6097
71	9	'Breeding Males\-¬¦¤¦·Lianheguo\IMG_6881.JPG'	MS	AM	OMU	2	Lianheguo	83 days, 20:10:27	13:00:10	18.0953	0
72	9	'Breeding Males\-¬¦¤¦·Lianheguo\IMG_7953.JPG'	Non	AM	OMU	2	Lianheguo	83 days, 20:11:04	10:52:54	21.1927	0
73	9	'Breeding Males\-¬¦¤¦·Lianheguo\IMG_8307.JPG'	MS	AM	OMU	3	Lianheguo	83 days, 20:09:15	11:56:41	23.1427	0
74	10	Breeding Males\¦¾+¿ÎýDahuazui\IMG_9233.JPG'	Non	AM	OMU	3	Dahuazui	83 days, 20:11:09	10:06:22	25.0394	0
75	10	'Breeding Males\¦¾+¿ÎýDahuazui\IMG_9991.JPG'	Non	AM	AMU			83 days, 21:01:05	15:36:11	17.3937	0
76	11	Breeding Males\¦¾©÷ÎËDagezi\IMG_0028.JPG'	MS	AM	OMU	5	Dagezi	83 days, 20:09:22	13:32:58	17.7861	0
77	11	'Breeding Males\¦¾©÷ÎËDagezi\IMG_1914.JPG'	Non	AM	OMU	4	Dagezi	83 days, 21:01:19	13:22:40	24.0417	0
78	11	'Breeding Males\¦¾©÷ÎËDagezi\IMG_1919.JPG'	Non	AM	OMU	4	Dagezi	83 days, 21:01:19	13:22:47	21.4677	1	Close proximity to 1914
79	11	'Breeding Males\¦¾©÷ÎËDagezi\IMG_4393.JPG'	Non	AM	OMU	3	Dagezi	83 days, 21:04:01	16:45:01	26.7035	0
80	11	'Breeding Males\¦¾©÷ÎËDagezi\IMG_6111-20.jpg'	Non	AM	OMU	3	Dagezi	83 days, 21:07:30	11:45:06	18.2012	0
81	11	'Breeding Males\¦¾©÷ÎËDagezi\IMG_6217.JPG'	MS	AM	OMU	4	Dagezi	83 days, 20:10:24	16:35:09	21.8354	0
82	11	'Breeding Males\¦¾©÷ÎËDagezi\IMG_6590.JPG'	Non	AM	OMU	4	Dagezi	83 days, 20:12:12	12:40:01	16.0224	0
83	11	'Breeding Males\¦¾©÷ÎËDagezi\IMG_6631.JPG'	Non	AM	OMU	4	Dagezi	83 days, 20:12:12	12:45:52	17.8448	0
84	11	'Breeding Males\¦¾©÷ÎËDagezi\IMG_8528.JPG'	Non	AM	OMU	4	Dagezi	83 days, 20:11:05	14:34:57	15.142	0
85	12	Breeding Males\¦Î-¦Bailian\IMG_0536-5.jpg'	Non	AM	AMU			83 days, 21:05:09	09:57:26	18.6681	0
86	12	'Breeding Males\¦Î-¦Bailian\IMG_3610.JPG'	Non	AM	OMU	1	Bailian	83 days, 21:01:26	10:07:26	17.0221	0
87	12	'Breeding Males\¦Î-¦Bailian\IMG_6062-18.jpg'	Non	AM	AMU			83 days, 21:07:27	18:10:55	17.8036	0
88	12	'Breeding Males\¦Î-¦Bailian\IMG_6064-19.jpg'	Non	AM	AMU			83 days, 21:07:27	18:11:08	18.7324	1	Close proximity to 6062-18
89	12	'Breeding Males\¦Î-¦Bailian\IMG_6102.JPG'	Non	AM	OMU	2	Bailian	83 days, 20:12:07	16:09:58	11.7654	0
90	12	'Breeding Males\¦Î-¦Bailian\IMG_6112.JPG'	Non	AM	OMU	2	Bailian	83 days, 20:12:07	16:13:22	12.3783	1	Close proximity to 6112
91	12	'Breeding Males\¦Î-¦Bailian\IMG_6281.JPG'	MS	AM	OMU	2	Bailian	83 days, 20:09:06	14:44:47	22.2393	0
92	12	'Breeding Males\¦Î-¦Bailian\IMG_6304.JPG'	MS	AM	OMU	2	Bailian	83 days, 20:09:06	14:47:10	21.0196	1	Close proximity to 6304
93	12	'Breeding Males\¦Î-¦Bailian\IMG_6564.JPG'	Non	AM	OMU	2	Bailian	83 days, 20:12:12	12:37:28	18.0409	0
94	12	'Breeding Males\¦Î-¦Bailian\IMG_6572.JPG'	Non	AM	OMU	2	Bailian	83 days, 20:12:12	12:38:25	15.9885	0
95	12	'Breeding Males\¦Î-¦Bailian\IMG_6583.JPG'	Non	AM	OMU	2	Bailian	83 days, 20:12:12	12:39:40	15.4852	1	Close proximity to 6583
96	12	'Breeding Males\¦Î-¦Bailian\IMG_6590-23.jpg'	MS	AM	AMU			83 days, 21:08:14	16:52:23	19.2662	0
97	12	'Breeding Males\¦Î-¦Bailian\IMG_6629-27.jpg'	MS	AM	AMU			83 days, 21:08:14	16:57:57	19.2714	0
98	12	'Breeding Males\¦Î-¦Bailian\IMG_7247.JPG'	Non	AM	OMU	2	Bailian	83 days, 20:11:01	17:10:01	16.2687	0
99	12	'Breeding Males\¦Î-¦Bailian\IMG_7269.JPG'	Non	AM	OMU	2	Bailian	83 days, 20:11:01	17:11:32	15.632	1	Close proximity to 7247
100	12	'Breeding Males\¦Î-¦Bailian\IMG_9605.JPG'	MS	AM	OMU	2	Bailian	83 days, 20:09:20	16:29:59	18.117	0
101	12	'Breeding Males\¦Î-¦Bailian\_MG_2093-10.jpg'	Non	AM	AMU			83 days, 21:05:26	12:54:42	14.1244	0
102	13	Breeding Males\¦ý-¦Honglian\IMG_1455.JPG'	Non	AM	AMU			83 days, 21:01:12	16:20:52	12.8386	0
103	13	'Breeding Males\¦ý-¦Honglian\IMG_1459.JPG'	Non	AM	AMU			83 days, 21:01:12	16:28:41	10.6903	0
104	13	'Breeding Males\¦ý-¦Honglian\IMG_4160.JPG'	Non	AM	AMU			83 days, 21:01:29	10:40:04	11.4621	0
105	13	'Breeding Males\¦ý-¦Honglian\IMG_7325.JPG'	Non	AM	AMU			83 days, 20:12:13	16:01:22	22.105	0
106	13	'Breeding Males\¦ý-¦Honglian\IMG_7342.JPG'	Non	AM	AMU			83 days, 20:12:13	16:03:26	21.5786	1	Close proximity to 7342
107	13	'Breeding Males\¦ý-¦Honglian\_MG_2012-9.jpg'	Non	AM	OMU	3	Honglian	83 days, 21:05:25	17:37:15	13.279	1	Tricky lighting
108	14	Breeding Males\ÁÑ¦¦Danba\IMG_0003.JPG'	Non	AM	AMU			83 days, 21:01:05	15:36:59	16.5694	0
109	14	'Breeding Males\ÁÑ¦¦Danba\IMG_4078.JPG'	Non	AM	OMU	2	Danba	83 days, 21:01:28	11:29:31	14.382	0
110	14	'Breeding Males\ÁÑ¦¦Danba\IMG_8034.JPG'	MS	AM	OMU	2	Danba	83 days, 21:10:18	15:53:07	15.0929	0
111	14	'Breeding Males\ÁÑ¦¦Danba\IMG_8038.JPG'	MS	AM	OMU	2	Danba	83 days, 21:10:18	15:53:17	14.1731	1	Close proximity to 8034
112	14	'Breeding Males\ÁÑ¦¦Danba\IMG_8045.JPG'	Non	AM	AMU			83 days, 20:12:16	16:24:10	11.5655	0
113	14	'Breeding Males\ÁÑ¦¦Danba\IMG_8262.JPG'	MS	AM	OMU	2	Huachun	83 days, 20:09:15	09:59:29	20.7237	0
114	15	Breeding Males\Ê+ÁÒ¦ýYidianhong\IMG_0984.JPG'	Non	AM	OMU	4	Yidianhong	83 days, 20:11:14	16:57:24	22.3162	0
115	15	'Breeding Males\Ê+ÁÒ¦ýYidianhong\IMG_5747.JPG'	Non	AM	OMU	4	Yidianhong	83 days, 20:12:06	16:23:01	18.449	0
116	15	'Breeding Males\Ê+ÁÒ¦ýYidianhong\IMG_5765.JPG'	Non	AM	OMU	4	Yidianhong	83 days, 20:12:06	16:27:56	11.9612	0
117	15	'Breeding Males\Ê+ÁÒ¦ýYidianhong\IMG_5771.JPG'	Non	AM	OMU	4	Yidianhong	83 days, 20:12:06	16:27:59	12.307	1	Close proximity to 5771
118	15	'Breeding Males\Ê+ÁÒ¦ýYidianhong\IMG_5790.JPG'	Non	AM	OMU	4	Yidianhong	83 days, 20:12:06	16:35:19	15.8898	0
119	15	'Breeding Males\Ê+ÁÒ¦ýYidianhong\IMG_5801.JPG'	Non	AM	OMU	4	Yidianhong	83 days, 20:12:06	16:36:19	16.6822	1	Close proximity to 5801
120	15	'Breeding Males\Ê+ÁÒ¦ýYidianhong\IMG_7478.JPG'	Non	AM	OMU	4	Yidianhong	83 days, 20:11:02	11:45:14	18.5618	0
121	15	'Breeding Males\Ê+ÁÒ¦ýYidianhong\IMG_8410.JPG'	Non	AM	OMU	4	Yidianhong	83 days, 20:12:19	10:10:10	24.453	0
122	15	'Breeding Males\Ê+ÁÒ¦ýYidianhong\IMG_9274.JPG'	MS	AM	OMU	4	Yidianhong	83 days, 20:09:19	16:30:39	22.2622	0
123	15	'Breeding Males\Ê+ÁÒ¦ýYidianhong\IMG_9376.JPG'	MS	AM	OMU	4	Yidianhong	83 days, 20:09:19	16:44:08	17.3026	0

## Sheet: Data for statistical analysis
Mating season (MS)	Age	Status	Females	Unit	Redness	Excluded from analysis	Individual
Non	juv	AMU	0	Mili	14.943	0	Mili
Non	juv	AMU	0	Mili	16.7939	0	Mili
Non	juv	AMU	0	Mili	15.9842	0	Mili
MS	juv	AMU	0	Mili	9.07451	0	Mili
Non	juv	AMU	0	Mili	14.3736	0	Mili
Non	SAM	AMU	0	Rouliu	16.0231	0	Rouliu
Non	SAM	AMU	0	Rouliu	14.7301	0	Rouliu
Non	SAM	AMU	0	Rouliu	15.2771	0	Rouliu
Non	SAM	AMU	0	Rouliu	19.3824	0	Rouliu
MS	SAM	AMU	0	Rouliu	9.63931	0	Rouliu
Non	SAM	AMU	0	Rouliu	17.61	0	Rouliu
Non	SAM	AMU	0	Huangmao	22.7141	0	Huangmao
Non	AM	AMU	0	Huangmao	16.4627	0	Huangmao
Non	AM	AMU	0	Huangmao	24.205	0	Huangmao
Non	SAM	AMU	0	Huangmao	13.4928	0	Huangmao
Non	SAM	AMU	0	Huangmao	17.8526	0	Huangmao
Non	SAM	AMU	0	Huangmao	20.0514	0	Huangmao
MS	AM	AMU	0	Huangmao	15.8632	0	Huangmao
Non	SAM	AMU	0	Huangmao	16.0725	0	Huangmao
Non	SAM	AMU	0	Huangmao	15.0313	0	Huangmao
Non	juv	AMU	0	Liechun	14.8379	0	Liechun
MS	juv	AMU	0	Liechun	13.0081	0	Liechun
Non	AM	AMU	0	Liebi	17.2575	0	Liebi
Non	AM	AMU	0	Liebi	21.5605	0	Liebi
Non	AM	AMU	0	Liebi	16.4978	0	Liebi
Non	AM	AMU	0	Liebi	21.6296	0	Liebi
Non	SAM	AMU	0	Liebi	17.3285	0	Liebi
Non	AM	AMU	0	Liebi	21.6418	0	Liebi
MS	AM	AMU	0	Liebi	15.8256	0	Liebi
Non	AM	AMU	0	Liebi	19.472	0	Liebi
Non	SAM	AMU	0	Liebi	22.56	0	Liebi
MS	SAM	AMU	0	Liebi	15.183	0	Liebi
Non	SAM	AMU	0	Hongdian	15.7606	0	Hongdian
Non	SAM	AMU	0	Hongdian	25.9927	0	Hongdian
MS	SAM	AMU	0	Hongdian	11.0628	0	Hongdian
MS	SAM	AMU	0	Hongdian	14.2143	0	Hongdian
Non	SAM	AMU	0	Hongdian	14.9902	0	Hongdian
Non	AM	AMU	0	Pianguan	29.1195	0	Pianguan
Non	AM	AMU	0	Pianguan	29.0152	0	Pianguan
Non	AM	AMU	0	Pianguan	27.8686	0	Pianguan
MS	AM	AMU	0	Pianguan	22.0216	0	Pianguan
Non	AM	AMU	0	Pianguan	22.5897	0	Pianguan
Non	AM	OMU	2	Huachun	19.6756	0	Huachun
MS	AM	OMU	2	Huachun	19.3575	0	Huachun
MS	AM	OMU	2	Huachun	14.7975	0	Huachun
MS	AM	OMU	2	Huachun	19.6725	0	Huachun
Non	AM	OMU	2	Huachun	21.357	0	Huachun
Non	AM	OMU	2	Huachun	13.4541	0	Huachun
Non	AM	OMU	2	Huachun	15.5737	0	Huachun
Non	AM	OMU	2	Huachun	24.2296	0	Huachun
MS	AM	OMU	2	Huachun	18.0151	0	Huachun
Non	AM	OMU	2	Huachun	15.4033	0	Huachun
MS	AM	OMU	2	Huachun	21.6721	0	Huachun
MS	AM	OMU	2	Huachun	20.4603	0	Huachun
Non	AM	OMU	2	Lianheguo	13.4719	0	Lianheguo
Non	AM	OMU	2	Lianheguo	20.1851	0	Lianheguo
Non	AM	OMU	2	Lianheguo	19.4227	0	Lianheguo
Non	AM	OMU	2	Lianheguo	14.0951	0	Lianheguo
MS	AM	OMU	2	Lianheguo	18.0953	0	Lianheguo
Non	AM	OMU	2	Lianheguo	21.1927	0	Lianheguo
MS	AM	OMU	3	Lianheguo	23.1427	0	Lianheguo
Non	AM	OMU	3	Dahuazui	25.0394	0	Dahuazui
Non	AM	AMU	0		17.3937	0	Dahuazui
MS	AM	OMU	5	Dagezi	17.7861	0	Dagezi
Non	AM	OMU	4	Dagezi	24.0417	0	Dagezi
Non	AM	OMU	3	Dagezi	26.7035	0	Dagezi
Non	AM	OMU	3	Dagezi	18.2012	0	Dagezi
MS	AM	OMU	4	Dagezi	21.8354	0	Dagezi
Non	AM	OMU	4	Dagezi	16.0224	0	Dagezi
Non	AM	OMU	4	Dagezi	17.8448	0	Dagezi
Non	AM	OMU	4	Dagezi	15.142	0	Dagezi
Non	AM	AMU	0		18.6681	0	Bailian
Non	AM	OMU	1	Bailian	17.0221	0	Bailian
Non	AM	AMU	0		17.8036	0	Bailian
Non	AM	OMU	2	Bailian	11.7654	0	Bailian
MS	AM	OMU	2	Bailian	22.2393	0	Bailian
Non	AM	OMU	2	Bailian	18.0409	0	Bailian
Non	AM	OMU	2	Bailian	15.9885	0	Bailian
MS	AM	AMU	0		19.2662	0	Bailian
MS	AM	AMU	0		19.2714	0	Bailian
Non	AM	OMU	2	Bailian	16.2687	0	Bailian
MS	AM	OMU	2	Bailian	18.117	0	Bailian
Non	AM	AMU	0		14.1244	0	Bailian
Non	AM	AMU	0		12.8386	0	Honglian
Non	AM	AMU	0		10.6903	0	Honglian
Non	AM	AMU	0		11.4621	0	Honglian
Non	AM	AMU	0		22.105	0	Honglian
Non	AM	AMU	0		16.5694	0	Danba
Non	AM	OMU	2	Danba	14.382	0	Danba
MS	AM	OMU	2	Danba	15.0929	0	Danba
Non	AM	AMU	0		11.5655	0	Danba
MS	AM	OMU	2	Huachun	20.7237	0	Huachun
Non	AM	OMU	4	Yidianhong	22.3162	0	Yidianhong
Non	AM	OMU	4	Yidianhong	18.449	0	Yidianhong
Non	AM	OMU	4	Yidianhong	11.9612	0	Yidianhong
Non	AM	OMU	4	Yidianhong	15.8898	0	Yidianhong
Non	AM	OMU	4	Yidianhong	18.5618	0	Yidianhong
Non	AM	OMU	4	Yidianhong	24.453	0	Yidianhong
MS	AM	OMU	4	Yidianhong	22.2622	0	Yidianhong
MS	AM	OMU	4	Yidianhong	17.3026	0	Yidianhong
MS	juv	AMU	0	Mili	10.2777	1	Mili
MS	juv	AMU	0	Mili	7.80774	1	Mili
Non	SAM	AMU	0	Rouliu	18.1309	1	Rouliu
Non	AM	AMU	0	Huangmao	32.8894	1	Huangmao
Non	SAM	AMU	0	Huangmao	15.6971	1	Huangmao
Non	AM	AMU	0	Liebi	33.1299	1	Liebi
Non	SAM	AMU	0	Hongdian	9.39989	1	Hongdian
MS	SAM	AMU	0	Hongdian	13.7694	1	Hongdian
Non	AM	OMU	2	Huachun	14.1032	1	Huachun
Non	AM	OMU	2	Lianheguo	13.4308	1	Lianheguo
Non	AM	OMU	2	Lianheguo	17.966	1	Lianheguo
Non	AM	OMU	2	Lianheguo	16.0803	1	Lianheguo
Non	AM	OMU	4	Dagezi	21.4677	1	Dagezi
Non	AM	AMU	0		18.7324	1	Bailian
Non	AM	OMU	2	Bailian	12.3783	1	Bailian
MS	AM	OMU	2	Bailian	21.0196	1	Bailian
Non	AM	OMU	2	Bailian	15.4852	1	Bailian
Non	AM	OMU	2	Bailian	15.632	1	Bailian
Non	AM	AMU	0		21.5786	1	Honglian
Non	AM	OMU	3	Honglian	13.279	1	Honglian
MS	AM	OMU	2	Danba	14.1731	1	Danba
Non	AM	OMU	4	Yidianhong	12.307	1	Yidianhong
Non	AM	OMU	4	Yidianhong	16.6822	1	Yidianhong
